# Supplementary material for: Study of Pressure Distribution in Floor Tiles with Printed P(VDF:TrFE) Sensors for Smart Surface Applications
Source: Sensors (Basel). 2023 Jan 5;23(2):603. doi: 10.3390/s23020603 (PMC9860637; doi:10.3390/s23020603)
Supplement: Supplementary file 1 [file sensors-23-00603-s001.zip]

Archive with 5 entries (5 files):
- manuscript_v5_SM.pdf
- S1-Roller.mkv
- S2- Finger-sweep.mkv
- S3-Hand.mkv
- S4-Roller-fall.mkv
